# Supplementary material for: Panel miRNAs are potential diagnostic markers for chronic kidney diseases: a systematic review and meta-analysis
Source: BMC Nephrol. 2024 Aug 13;25:261. doi: 10.1186/s12882-024-03702-y (PMC11323638; doi:10.1186/s12882-024-03702-y)
Supplement: Supplementary file 2 — Supplementary Material 2 [file 12882_2024_3702_MOESM2_ESM.xlsx]

## Sheet: Table S2.
Supplementary Table 2A. Basic characteristics of included studies
Study	Year	Country	Study design	CKD group	Control group	Sample type	Sample size (case/control)
T. A. Abdelaty	2020	Egypt	case-control	DN	people with chronic disease: DM	plasma	30/20
M. Abdelsalam	2020	Egypt	case-control	DN	people with chronic disease: DM	plasma	30/60
		Egypt		DN	people with chronic disease: DM	urine	30/60
R. S. Abdul-Maksoud	2021	Caucasian/Egypt	case-control	LN	people with chronic disease: SLE	serum	49/67
A. E. Abdou	2021	Egypt	case-control	DN	healthy control	serum	40/20
M. Akhbari	2019	Iran	case-control	DN	healthy control	serum	61/22
G. Al-Kafaji	2016	Kingdom of Bahrain	case-control	DN	people with chronic disease: DM	blood	52/50
				DN	healthy control	blood	50/50
I. A. Altamemi	2019	Iraq	case-control	FSGS	healthy control	urine	24/24
M. Ardalan	2020	Iran	case-control	NS	healthy control	plasma	52/24
X. Bai	2020	China	case-control	DN	people with chronic disease: DM	serum	71/74
N. R. Bayomy	2021	Egypt	case-control	NS	healthy control	blood	80/100
C. Beltrami	2018	United Kingdom	case-control	DN	people with chronic disease: DM	urine	80/23
M. Cardenas-Gonzalez	2017	US	cohort	DN	healthy control	urine	74/30
				DN	people with chronic disease: DM	urine	74/71
				LN	healthy control	urine	86/86
				LN	people with chronic disease: SLE	urine	86/37
T. Chen	2019	China	case-control	NS	healthy control	urine exosome	129/126
L. Chun-yan	2018	China	case-control	CKD	people with chronic disease: non-Renal interstitial fibrosis	urine	32/20
Z. Y. Duan	2016	China	cohort	IgAN	people with chronic disease: MN, FSGS, MCN, Henoch-Schonlein purpura nephritis, renal amyloidosis	urine	93/122
S. Eissa	2016	Egypt	cohort	DN	healthy control	urine exosome	136/44
				DN	people with chronic disease: DM	urine exosome	110/110
M. H. El-Samahy	2018	Egypt	case-control	DN	people with chronic disease: DM Type 1	urine	26/50
				DN	people with chronic disease: DM	urine	26/50
S. S. Elshaer	2018	Egypt	case-control	DN	people with chronic disease: DM	blood	20/20
J. Etemadi	2019	Iran	case-control	DN	healthy control	plasma	26/26
D. Feng	2020	China	case-control	NS	healthy control	urine exosome	115/50
M. Fouad	2020	Egypt	case-control	DN/type 1	healthy control	blood	240/100
S. Guo	2016	China	case-control	LN	healthy control	blood	44/24
S. M. Hejazian	2020	Iran	case-control	NS	healthy control	PBMCs	60/24
				NS	healthy control	plasma	60/24
Y. Hong	2021	China	case-control	DN	people with chronic disease: DM	peripheral blood sample	47/30
H. Hu	2020	China	case-control	IgAN	people with chronic disease: untreated renal biopsy-proven IgAN	plasma	105/15
C. Huang	2020	China	case-control	HTN	people with chronic disease: Not specified	plasma	50/50
P. Huang	2021	China	case-control	CKD	healthy control	serum	98/67
Y. Q. Huang	2018	China	case-control	HTN	people with chronic disease: not specied	plasma	50/50
A. A. Ibrahim	2019	Egypt	case-control	DN	people with chronic disease: DM	blood	60/60
H. Ishii	2021	Japan	case-control	DN	healthy control	serum	25/25
				DN	people with chronic disease: Kidney diseases other than DN.	serum	25/25
Y. Jia	2016	China	case-control	DN	people with chronic disease: DM	urinary extracellular vesicles	30/30
M. Khoshmirsafa	2019	Iran	case-control	LN	people with chronic disease: SLE	PBMCs	15/40
H. Li	2020	China	case-control	CKD	healthy control	blood	116/127
J. Li	2017	China	case-control	MN	healthy control	plasma	84/72
W. Li	2020	China	case-control	LN	people with chronic disease: SLE	serum exosome	17/21
W. Li	2018	China	case-control	DN	healthy control	urine exosome	28/15
S. Liang	2017	China	cohort	IgAN	healthy control	urine	52/25
L. J. Lin	2020	China	case-control	LN	healthy control	plasma	92/40
M. Lin	2021	China	case-control	DN	healthy control	serum	68/30
				DN	people with chronic disease: DM	serum	68/30
L. Liu	2021	China	case-control	DN	healthy control	serum	28/30
				DN	people with chronic disease: DM	serum	28/30
L. H. Liu	2021	China	case-control	IgAN	healthy control	serum	100/50
				IgAN	healthy control	urine	100/50
Y. Luo	2013	China	case-control	NS	healthy control	serum	126/79
C. Y. Lv	2018	China	case-control	CKD	healthy control	urine exosome	35/20
L. L. Lv	2013	China	case-control	CKD	healthy control	urine exosome	32/7
N. Ma	2021	China	case-control	DN	people with chronic disease: DM	blood	48/136
O. Martinez-Arroyo	2020	Spain	case-control	DN	people with chronic disease: DM	urine	31/24
A. Monjezi	2021	Iran	case-control	DN	people with chronic disease: DM	blood	30/31
D. D. Motshwari	2021	South Africa	case-control	DN	people with chronic disease: DM	blood	171/740
				DN	people with chronic disease: DM	urine	171/740
M. Nakhjavani	2019	Iran	case-control	LN	healthy control	blood	26/26
E. Navarro-Quiroz	2016	Colombia	case-control	LN	healthy control	blood	140/40
A. I. Nossier	2020	Egypt	case-control	DN	people with chronic disease: DM	urine	58/12
J. Perez-Hernandez	2015	Spain	cohort	LN	healthy control	urine exosome	16/12
				DN	people with chronic disease: Hypertensive (normoalbuminuric) with or without DM	urine exosome	24/28
P. Prabu	2019	India	case-control	DN	people with chronic disease: DM	urinary EVs	80/80
				DN	healthy control	serum	92/25
A. Regmi	2019	China	case-control	DN	healthy control	serum	92/25
G. Serino	2016	Japan	case-control	IgAN	people with chronic disease: non-IgAN (MCN, FSGS, and MPGN type I)	serum	145/105
				IgAN	healthy control	serum	245/183
C. Solé	2019		case-control	LN	people with chronic disease: SLE	urine exosome	18/27
W. Sui	2014	China	case-control	CKD	healthy control	blood	60/16
Y. Sun	2021	China	case-control	DN	people with chronic disease: DM	plasma	280/280
C. C. Szeto	2019	China	case-control	IgAN	healthy control	urine	33/9
L. Tan	2021	China	case-control	LN	people with chronic disease: SLE	serum exosome	47/21
S. I. Tayel	2020	Egypt	case-control	DN	healthy control	urine	134/95
				DN	healthy control	blood	134/95
S. Z. Vahed	2018	Iran	case-control	LN	healthy control	plasma	26/26
J. Wang	2019	China	case-control	DN	people with chronic disease: DM	plasma	66/40
				DN	healthy control	plasma	66/40
L. Wang	2020	China	case-control	MsPGN	healthy control	plasma	50/50
				FSGS	people with chronic disease: SLE	urine exosome	8/5
				FSGS	people with chronic disease: MCN, IgAN	urine exosome	8/7
S. Wang	2020	China	case-control	DN	people with chronic disease: DM	serum	67/65
W. Wang	2015	China	case-control	LN	healthy control	serum	40/32
Z. G. Wang	2020	China	case-control	CKD	healthy control	kidney biopsy	23/20
J. Wu	2018	China	cohort	IgAN	healthy control	plasma	83/82
L. Wu	2021	China	case-control	MN	healthy control	serum	55/58
Q. Wu	2021	China	case-control	LN	people with chronic disease: SLE	serum	116/65
B. Xiao	2018	China	cohort	FSGS	healthy control	plasma	24/35
				FSGS	people with chronic disease: IgAN, MPGN, MN	plasma	74/26
X. Yang	2018	China	case-control	DN	healthy control	urine	230/53
				DN	people with chronic disease: DM	urine	87/92
				DN	healthy control	serum	230/53
				DN	people with chronic disease: DM	serum	87/92
J. Zang	2019	UK	cohort	DN	people with chronic disease: DM	urine	14/15
M. P. Yavropoulou	2020	Greece	case-control	CKD	healthy control	serum	30/30
C. Zhang	2018	China	cohort	FSGS	healthy control	urine	100/100
H. Zhang	2018	US	cohort	LN	people with chronic disease: SLE	plasma	5/64
L. Zhang	2017	China	case-control	DN	healthy control	plasma	57/28
				LN	healthy control	serum	93/74
				LN	people with chronic disease: SLE	serum	35/58
W. Zhang	2019	China	cohort	MN	healthy control	urine	364/189
				FSGS	healthy control	urine	210/105
				MN	healthy control	urine	29/27
				DN	people with chronic disease: DM	urine	23/27
Y. Zhao	2020	China	case-control	DN	people with chronic disease: DM	urine exosome	14/14
H. Zhou	2013	China, Maryland	case-control	LN	people with chronic disease: SLE	kidney biopsy	7/7
Y. Zhu	2017	China	case-control	LN	healthy control	PBMCs	128/30
Shuyun Li	2022	China	cohort	IgAN	healthy control	urine	20/20
Mona S. Habieb	2021	Egypt	case-control	DN	people with chronic disease: DM	serum	71/109
Cheuk-Chun Szeto	2022	China	cohort	IgAN	healthy control and people with chronic disease: biopsy-proved hypertensive nephrosclerosis	urine	72/54
Monjezi, A	2021	Iran	case-control	DN	people with chronic disease: DM	PBMCs	30/31
Izabella Z.A.Pawluczyk	2021	UK	cohort	IgAN	people with chronic disease: non-progressor IgAN	kidney biopsy	20/20
Kadriye Akpınar	2022	Turkey	case-control	DN	people with chronic disease: DM	plasma	49/101
				Abbreviation: CKD: chronic kidney disease; DN: diabetic nephropathy; DN/type 1: nephropathy in type 1 diabetes mellitus; HTN: hypertensive nephropathy; IgAN: IgA nephropathy; FSGS: focal segmental glomerulosclerosis; MN: membranous nephropathy; MsPGN: mesangial proliferative glomerulonephritis; SLE: systematic lupus erythematosus; SPE; T2DM: type 2 diabetes mellitus.	Abbreviation: CKD: chronic kidney disease; DM: Diabetes mellitus; DM/type 1: type 1 diabetes mellitus; HTN: hypertensive nephropathy; IgAN: IgA nephropathy; FSGS: focal segmental glomerulosclerosis; MN: membranous nephropathy; MPGN: mesangio-proliferative glomerulonephritis; SLE: systematic lupus erythematosus; SPE; T2DM: type 2 diabetes mellitus.

## Sheet: Table S3
Supplementary Table 2A. Characteristics of studies reported the AUC values of miRNAs
Author	Year	CKD group	Control group	Ethnicity	Sample type	Sample size (Case/Control)	Exposure	AUC	AUC SE
T. A. Abdelaty	2020	DN	D-control	Caucasian	1	30/20	miR-192	0.778	0.0642857
M. Abdelsalam	2020	DN	D-control	Caucasian	1	30/60	miR-451	0.625	0.0625
M. Abdelsalam	2020	DN	D-control	Caucasian	3	30/60	miR-451	0.427	0.067602
R. S. Abdul-Maksoud	2021	LN	D-control	Caucasian	1	49/67	miR-181a	0.876	0.0326531
R. S. Abdul-Maksoud	2021	LN	D-control	Caucasian	1	49/67	miR-223	0.7588	0.0415816
R. S. Abdul-Maksoud	2021	LN	D-control	Caucasian	1	49/67	panel: miR-181a, miR-223	0.93	0.0428571
A. E. Abdou	2021	DN	H-control	Caucasian	1	40/20	miR-152-3p	0.672	0.0612245
M. Akhbari	2019	DN	H-control	Caucasian	1	61/22	miR-155-5p	0.71	0.0596716
G. Al-Kafaji	2016	DN	D-control	Bahraini	1	52/50	miR-126	0.854	0.0382653
G. Al-Kafaji	2016	DN	H-control	Bahraini	1	50/50	miR-126	0.959	0.0214286
G. Al-Kafaji	2018	DN	H-control	Bahraini	1	55/30	miR-377	0.851	0.0540816
G. Al-Kafaji	2018	DN	D-control	Bahraini	1	30/25	miR-377	0.711	0.0744898
G. Al-Kafaji	2018	DN	H-control	Bahraini	1	55/30	miR-192	0.774	0.0658163
G. Al-Kafaji	2018	DN	D-control	Bahraini	1	30/25	miR-192	0.7	0.0795918
I. A. Altamemi	2019	FSGS	H-control	Caucasian	3	24/24	miR-193a	0.826	0.060796
M. Ardalan	2020	NS	H-control	Caucasian	1	52/24	miR-135	0.605	0.0679475
X. Bai	2020	DN	D-control	Asian	1	71/74	miR-155-5p	0.746	0.0418367
N. R. Bayomy	2021	NS	H-control	Caucasian	1	80/100	miR -142a-5p	0.965	0.014858
N. R. Bayomy	2021	NS	H-control	Caucasian	1	80/100	miR -191a-5p	0.695	0.0398912
N. R. Bayomy	2021	NS	H-control	Caucasian	1	80/100	miR -181a-5p	0.85	0.0300849
N. R. Bayomy	2021	NS	H-control	Caucasian	1	80/100	miR -30a-5p	0.743	0.037639
N. R. Bayomy	2021	NS	H-control	Caucasian	1	80/100	miR -150a-5p	0.629	0.0420455
N. R. Bayomy	2021	NS	H-control	Caucasian	1	80/100	panel: miR-191 and miR-181	0.783	0.0352674
N. R. Bayomy	2021	NS	H-control	Caucasian	1	80/100	panel: miR-30a-5p, miR-150a-5p	0.66	0.041163
N. R. Bayomy	2021	NS	H-control	Caucasian	1	80/100	panel: miR-191a-5p, miR-181a-5p, miR-30a-5p, miR-150a-5p	0.803	0.0338929
N. R. Bayomy	2021	NS	H-control	Caucasian	1	80/100	panel: miR-142a-5p, miR-191a-5p, miR-181a-5p, miR-30a-5p, miR-150a-5p	0.846	0.0304443
N. R. Bayomy	2021	NS	H-control	Caucasian	1	80/100	panel: miR-30a-5p, miR-181a-5p, miR-191a-5p	0.799	0.0341786
N. R. Bayomy	2021	NS	H-control	Caucasian	1	80/100	panel: miR-142a-5p, miR-30a-5p, miR-181a-5p, miR-191a-5p	0.857	0.0294384
N. R. Bayomy	2021	NS	H-control	Caucasian	1	80/100	panel: miR-142a-5p, miR-30a-5p, miR-181a-5p	0.84	0.0309701
N. R. Bayomy	2021	NS	H-control	Caucasian	1	80/100	panel: miR-30a-5p, miR-181a-5p	0.768	0.0362133
N. R. Bayomy	2021	NS	H-control	Caucasian	1	80/100	panel: miR-181a-5p, miR-30a-5p, miR-150a-5p	0.799	0.0341786
N. R. Bayomy	2021	NS	H-control	Caucasian	1	80/100	panel: miR-142a-5p, miR-181a-5p,miR-30a-5p, miR-150a-5p	0.845	0.030533
N. R. Bayomy	2021	NS	H-control	Caucasian	1	80/100	panel: miR-142a-5p, miR-191a-5p, miR-181a-5p	0.85	0.0300849
C. Beltrami	2018	DN	D-control	Caucasian	3	47/2	panel: miR-126, miR-155-5p, miR-29b	0.8	0.124532
M. Cardenas-Gonzalez	2017	DN	H-control	White	3	74/30	miR-1915-3p	0.87	0.0341491
M. Cardenas-Gonzalez	2017	DN	D-control	White	3	74/71	miR-1915-3p	0.86	0.0311455
M. Cardenas-Gonzalez	2017	DN	H-control	White	3	74/30	miR-2861	0.91	0.0277306
M. Cardenas-Gonzalez	2017	DN	D-control	White	3	74/71	miR-2861	0.91	0.0250883
M. Cardenas-Gonzalez	2017	DN	H-control	White	3	74/30	miR-4532	0.83	0.0396699
M. Cardenas-Gonzalez	2017	DN	D-control	White	3	74/71	miR-4532	0.85	0.0321842
M. Cardenas-Gonzalez	2017	DN	H-control	White	3	74/30	miR-4536-3p	0.78	0.0455754
M. Cardenas-Gonzalez	2017	DN	D-control	White	3	74/71	miR-4536-3p	0.59	0.0471091
M. Cardenas-Gonzalez	2017	DN	H-control	White	3	74/30	miR-6747-3p	0.78	0.0455754
M. Cardenas-Gonzalez	2017	DN	D-control	White	3	74/71	miR-6747-3p	0.65	0.0453524
M. Cardenas-Gonzalez	2017	LN	H-control	White	3	86/86	miR-1273e	0.91	0.0231785
M. Cardenas-Gonzalez	2017	LN	D-control	White	3	86/37	miR-1273e	0.86	0.032598
M. Cardenas-Gonzalez	2017	LN	H-control	White	3	86/86	miR-204-5p	0.88	0.0266907
M. Cardenas-Gonzalez	2017	LN	D-control	White	3	86/37	miR-204-5p	0.67	0.0503836
M. Cardenas-Gonzalez	2017	LN	H-control	White	3	86/86	miR-30c-5p	0.8	0.0338432
M. Cardenas-Gonzalez	2017	LN	D-control	White	3	86/37	miR-30c-5p	0.64	0.0521422
M. Cardenas-Gonzalez	2017	LN	H-control	White	3	86/86	miR-3201	0.97	0.0133547
M. Cardenas-Gonzalez	2017	LN	D-control	White	3	86/37	miR-3201	0.96	0.0162576
T. Chen	2019	NS	H-control	Asian	3	129/126	miR-194-5p	0.8	0.0272959
T. Chen	2019	NS	H-control	Asian	3	129/126	miR-146b-5p	0.702	0.0326531
T. Chen	2019	NS	H-control	Asian	3	129/126	miR-378a-3p	0.687	0.0331633
T. Chen	2019	NS	H-control	Asian	3	129/126	miR-23b-3p	0.772	0.0288265
T. Chen	2019	NS	H-control	Asian	3	129/126	miR-30a-5p	0.682	0.0329082
T. Chen	2019	NS	H-control	Asian	3	129/126	panel: miR-194-5p and miR-146b-5p	0.755	0.0308673
T. Chen	2019	NS	H-control	Asian	3	129/126	panel: miR-194-5p, miR-146b-5p, miR-378a-3p, miR-23b-3p, miR-30a-5p	0.732	0.0318878
L. Chun-yan	2018	CKD	D-control	Asian	3	32/20	miR-29c	0.8621	0.0947449
L. Chun-yan	2018	CKD	D-control	Asian	3	32/20	miR-21	0.6897	0.114464
Z. Y. Duan	2016	IgAN	D-control	Asian	3	93/122	miR-25-3p	0.884	0.0270408
Z. Y. Duan	2016	IgAN	D-control	Asian	3	93/122	miR-144-3p	0.869	0.0295918
Z. Y. Duan	2016	IgAN	D-control	Asian	3	93/122	miR-486-5p	0.935	0.0193878
Z. Y. Duan	2016	IgAN	D-control	Asian	3	93/122	panel: miR-25-3p,miR-144-3p, miR-486-5p	0.94	0.0179526
S. Eissa	2016	DN	H-control	Caucasian	3	90+46/44	miR-15b	0.883	0.030102
S. Eissa	2016	DN	H-control	Caucasian	3	90+46/44	miR-34a	0.917	0.0219388
S. Eissa	2016	DN	H-control	Caucasian	3	90+46/44	miR-636	0.984	0.00663265
S. Eissa	2016	DN	H-control	Caucasian	3	90+46/44	panel: miR-15b, 34a, 636	0.912	0.0247449
S. Eissa	2016	DN	D-control	Caucasian	3	110/110	miR-133b	0.867	0.0239796
S. Eissa	2016	DN	D-control	Caucasian	3	110/110	miR-342	0.91	0.0191327
S. Eissa	2016	DN	D-control	Caucasian	3	110/110	miR-30a	0.897	0.019898
M. H. El-Samahy	2018	DN	D-control	Caucasian	3	26/50	miR-377	0.614	0.0696422
M. H. El-Samahy	2018	DN	D-control	Caucasian	3	26/50	miR-216a	0.649	0.0685033
S. S. Elshaer	2018	DN	D-control	Caucasian	1	20/20	miR-216a	0.919	0.0463071
J. Etemadi	2019	DN	H-control	Caucasian	1	26/26	miR-192	0.95	0.0255102
D. Feng	2020	NS	H-control	Asian	3	115/50	miR-23b-3p	0.786	0.0540816
D. Feng	2020	NS	H-control	Asian	3	115/50	miR-30a-5p	0.78	0.0528061
M. Fouad	2020	DN	H-control	Caucasian	1	240/100	miR-21	1	0.004
S. Guo	2016	LN	H-control	Asian	1	44/24	miR-21	0.807	0.0512755
S. Guo	2016	LN	H-control	Asian	1	44/24	miR-126	0.788	0.0535714
S. Guo	2016	LN	H-control	Asian	1	44/24	miR-148a	0.776	0.055102
S. M. Hejazian	2020	NS	H-control	Caucasian	1	60/24	miR-30c	0.65	0.0415816
S. M. Hejazian	2020	NS	H-control	Caucasian	1	60/24	miR-186	0.61	0.0658766
S. M. Hejazian	2020	NS	H-control	Caucasian	1	60/24	panel:miR-30c, miR-186	0.72	0.0459184
Y. Hong	2021	DN	D-control	Asian	1	47/30	miR-193a-3p	0.876	0.0388742
H. Hu	2020	IgAN	D-control	Asian	1	105/15	miR-29a	0.764	0.0770408
C. Huang	2020	HTN	D-control	Asian	1	50/50	miR-29b	0.733	0.052551
C. Huang	2020	HTN	D-control	Asian	1	50/50	miR-29b	0.903	0.0339286
P. Huang	2021	CKD	H-control	Asian	1	98/67	miR-34c	0.806	0.0375
Y. Q. Huang	2018	HTN	D-control	Asian	1	50/50	miR-29a	0.744	0.05
Y. Q. Huang	2018	HTN	D-control	Asian	1	50/50	miR-29a	0.816	0.0413265
A. A. Ibrahim	2019	DN	D-control	Caucasian	1	60/60	miR-29	0.65	0.0382653
H. Ishii	2021	DN	H-control	Asian	1	25/25	miR-125b-5p	0.74	0.0705299
H. Ishii	2021	DN	H-control	Asian	1	25/25	miR-181b-5p	0.79	0.0646735
H. Ishii	2021	DN	D-control	Asian	1	25/25	panel: miR-181b-5p, miR-125b-5p	0.84	0.0572974
Y. Jia	2016	DN	D-control	Asian	3	30/30	miR-192	0.802	0.0538265
Y. Jia	2016	DN	D-control	Asian	3	30/30	miR-194	0.703	0.0625
Y. Jia	2016	DN	D-control	Asian	3	30/30	miR-215	0.757	0.0826531
M. Khoshmirsafa	2019	LN	D-control	Caucasian	1	15/40	miR-16	0.63	0.0878267
M. Khoshmirsafa	2019	LN	D-control	Caucasian	1	15/40	miR-21	0.89	0.0581903
M. Khoshmirsafa	2019	LN	D-control	Caucasian	1	15/40	miR-155-5p	0.85	0.0663951
M. Khoshmirsafa	2019	LN	D-control	Caucasian	1	15/40	miR-141	0.5	0.0881917
M. Khoshmirsafa	2019	LN	D-control	Caucasian	1	15/40	miR-146a	0.6	0.0886002
H. Li	2020	CKD	H-control	Asian	1	116/127	miR-155-5p	0.788	0.0294811
J. Li	2017	MN	H-control	Asian	1	84/72	miR-217	0.942	0.0191327
W. Li	2020	LN	D-control	Asian	1	17/21	miR-21	0.79	0.075
W. Li	2020	LN	D-control	Asian	1	17/21	miR-146a	0.367	0.0892857
W. Li	2020	LN	D-control	Asian	1	17/21	miR-155-5p	0.709	0.084949
W. Li	2018	DN	H-control	Asian	3	28/15	let-7c-5p	0.818	0.0512755
W. Li	2018	DN	H-control	Asian	3	28/15	miR-29c-5p	0.774	0.0709464
W. Li	2018	DN	H-control	Asian	3	28/15	miR-15b-5p	0.818	0.0637258
Y. Li	2018	LN	H-control	Asian	3	15/13	miR-3135b	0.528	0.110972
Y. Li	2018	LN	H-control	Asian	3	15/13	miR-654-5p	0.752	0.0924293
Y. Li	2018	LN	H-control	Asian	3	15/13	miR-146a-5p	0.676	0.102018
S. Liang	2017	IgAN	H-control	Asian	3	52/25	miR-34a	0.86	0.0412361
S. Liang	2017	IgAN	H-control	Asian	3	52/25	miR-205	0.85	0.0428019
S. Liang	2017	IgAN	H-control	Asian	3	52/25	miR-21	0.66	0.0636666
S. Liang	2017	IgAN	H-control	Asian	3	52/25	miR-155-5p	0.71	0.0596035
L. J. Lin	2020	LN	H-control	Asian	1	92/40	miR-145	0.835	0.0295918
L. J. Lin	2020	LN	H-control	Asian	1	92/40	miR-183	0.806	0.0295918
M. Lin	2021	DN	H-control	Asian	1	68/30	miR-638	0.919	0.0269527
M. Lin	2021	DN	D-control	Asian	1	68/30	miR-638	0.872	0.0347821
L. Liu	2021	DN	H-control	Asian	1	28/30	miR-483-5p	0.902	0.0424981
L. Liu	2021	DN	D-control	Asian	1	28/30	miR-483-5p	0.811	0.0577528
L. H. Liu	2021	IgAN	H-control	Asian	1	100/50	miR-33a-5p	0.912	0.0461735
L. H. Liu	2021	IgAN	H-control	Asian	3	100/50	miR-33a-5p	0.942	0.0362245
Y. Luo	2013	NS	H-control	Asian	1	126/79	miR-30a-5p	0.869	0.025
Y. Luo	2013	NS	H-control	Asian	1	126/79	miR-151-3p	0.835	0.0295918
Y. Luo	2013	NS	H-control	Asian	1	126/79	miR-150	0.852	0.0272959
Y. Luo	2013	NS	H-control	Asian	1	126/79	miR-191	0.919	0.0186224
Y. Luo	2013	NS	H-control	Asian	1	126/79	miR-19b	0.833	0.0285714
Y. Luo	2013	NS	H-control	Asian	1	126/79	panel: miR-30a-5p, miR-151-3p, miR-150, miR-191,miR-19b	0.902	0.0214286
C. Y. Lv	2018	CKD	H-control	Asian	3	35/20	miR-29c	0.8333	0.103929
C. Y. Lv	2018	CKD	H-control	Asian	3	35/20	miR-21	0.7639	0.102908
L. L. Lv	2013	CKD	H-control	Asian	3	32/7	miR-29a	0.951	0.0334319
L. L. Lv	2013	CKD	H-control	Asian	3	32/7	miR-29b	0.902	0.051082
L. L. Lv	2013	CKD	H-control	Asian	3	32/7	miR-29c	0.982	0.0188877
L. L. Lv	2013	CKD	H-control	Asian	3	32/7	miR-200a	0.996	0.0085576
L. L. Lv	2013	CKD	H-control	Asian	3	32/7	miR-200b	0.991	0.0130283
L. L. Lv	2013	CKD	H-control	Asian	3	32/7	miR-200c	1	0.0130283
N. Ma	2021	DN	D-control	Asian	1	48/136	miR-194	0.78	0.0494898
O. Martinez-Arroyo	2020	DN	D-control	White	3	31/24	miR-200a	0.822	0.0790816
A. Monjezi	2021	DN	D-control	Caucasian	1	30/31	miR-124-3p	0.707	0.0755102
D. D. Motshwari	2021	DN	D-control	African	1	171/740	hsa-miR-novelchr1_36178	0.72	0.0235305
D. D. Motshwari	2022	DN	D-control	African	3	171/740	hsa-miR-novel-chr2_55842	0.73	0.0233145
M. Nakhjavani	2019	LN	H-control	Caucasian	1	26/26	miR-21	0.912	0.0408163
M. Nakhjavani	2019	LN	H-control	Caucasian	1	26/26	miR-150	0.64	0.0769511
M. Nakhjavani	2019	LN	H-control	Caucasian	1	26/26	miR-423	0.811	0.0605501
M. Nakhjavani	2019	LN	H-control	Caucasian	1	26/26	panel: miR-21, miR-150,miR-423	0.929	0.0378688
E. Navarro-Quiroz	2016	LN	H-control	Colombian	1	140/40	panel: miR-221-5p, miR-380-3p, miR-556-5p, miR-758-3p and miR-3074-3p	0.82	0.0510204
A. I. Nossier	2020	DN	D-control	Caucasian	3	58/12	miR-210	0.861	0.0471939
A. I. Nossier	2020	DN	D-control	Caucasian	3	58/12	miR-34a	0.946	0.030102
J. Perez-Hernandez	2015	LN	H-control	White	3	16/12	miR-335	0.84	0.0752562
J. Perez-Hernandez	2015	LN	H-control	White	3	16/12	miR-302d	0.788	0.0858547
J. Perez-Hernandez	2015	LN	H-control	White	3	16/12	miR-200c	0.813	0.0810485
J. Perez-Hernandez	2015	LN	H-control	White	3	16/12	miR-146a	0.948	0.0426796
J. Perez-Hernandez	2021	LN	H-control	White	3	27/20	miR-146a	0.99	0.00765306
J. Perez-Hernandez	2018	DN	D-control	White	3	24/28	miR-146a	0.8	0.0739796
P. Prabu	2019	DN	D-control	Asian	3	80/80	panel let-7i-5p, miR-15b-5p, miR-24-3p and miR-27b-3p	0.867	0.0290876
A. Regmi	2019	DN	H-control	Asian	1	92/25	miR-20a	0.697	0.0542219
A. Regmi	2019	DN	H-control	Asian	1	92/25	miR-99b	0.895	0.0292797
A. Regmi	2019	DN	H-control	Asian	1	92/25	miR-122-5p	0.8	0.0432049
A. Regmi	2019	DN	H-control	Asian	1	92/25	miR-486-5p	0.853	0.0359535
G. Serino	2016	IgAN	H-control	Caucasian/ Asian	1	100/119	let-7b	0.72	0.0357143
G. Serino	2016	IgAN	H-control	Caucasian/ Asian	1	100/119	miR-148b	0.61	0.0408163
G. Serino	2016	IgAN	H-control	Caucasian/ Asian	1	100/119	panel: let-7b, miR-148b (training)	0.82	0.0280612
G. Serino	2016	IgAN	H-control	Caucasian/ Asian	1	245/183	panel: let-7b, miR-148b (training + validation)	0.8	0.0229592
C. Solé	2019	LN	D-control	Asian	3	18/27	miR-21	0.742	0.0782914
C. Solé	2019	LN	D-control	Asian	3	18/27	miR-150	0.97	0.0292586
C. Solé	2019	LN	D-control	Asian	3	18/27	panel: miR-29c/mir-150/miR-21	0.996	0.0107288
C. Solé	2019	LN	D-control	Asian	3	18/27	miR-29c	0.93498	0.0427365
W. Sui	2014	CKD	H-control	Asian	1	60/16	miR-181a	0.985	0.0119736
W. Sui	2014	CKD	H-control	Asian	1	60/16	miR-557	0.755949	0.0604773
Y. Sun	2021	DN	D-control	Asian	1	280/280	miR-126-5p	0.94	0.0102041
Y. Sun	2021	DN	D-control	Asian	1	280/280	miR-2115-3p	0.95	0.0102041
Y. Sun	2021	DN	D-control	Asian	1	280/280	miR-200a-3p	0.93	0.0102041
C. C. Szeto	2019	IgAN	H-control	Asian	3	33/9	miR-150	0.788	0.0754587
C. C. Szeto	2019	IgAN	H-control	Asian	3	33/9	miR-204	0.976	0.0212053
C. C. Szeto	2019	IgAN	H-control	Asian	3	33/9	miR-431	0.747	0.0832141
C. C. Szeto	2019	IgAN	H-control	Asian	3	33/9	miR-555	0.923	0.0412992
L. Tan	2021	LN	D-control	Asian	1	47/21	miR-451a	0.801	0.0515306
S. I. Tayel	2020	DN	H-control	Caucasian	3	134/95	miR-126	0.897	0.0204936
S. I. Tayel	2020	DN	H-control	Caucasian	1	134/95	miR-192	0.967	0.0113577
S. Z. Vahed	2018	LN	H-control	Caucasian	1	26/26	miR-125a	0.67	0.0790816
S. Z. Vahed	2018	LN	H-control	Caucasian	1	26/26	miR-142-3p	0.62	0.0892857
S. Z. Vahed	2018	LN	H-control	Caucasian	1	26/26	miR-146	0.75	0.0714286
S. Z. Vahed	2018	LN	H-control	Caucasian	1	26/26	miR-155-5p	0.82	0.0663265
S. Z. Vahed	2018	LN	H-control	Caucasian	1	26/26	panel: miR-125a, miR-142-3p, miR-146, miR-155-5p	0.89	0.0459184
J. Wang	2019	DN	D-control	Asian	1	66/40	miR-150-5p	0.7	0.0696429
J. Wang	2019	DN	D-control	Asian	1	66/40	miR-155-5p	0.71	0.0579082
J. Wang	2019	DN	D-control	Asian	1	66/40	miR-30e	0.75	0.0765306
J. Wang	2019	DN	D-control	Asian	1	66/40	miR-3196	0.72	0.0609694
J. Wang	2019	DN	D-control	Asian	1	66/40	miR-320e	0.64	0.0716837
J. Wang	2019	DN	D-control	Asian	1	66/40	let-7a-5p	0.72	0.0658163
J. Wang	2019	DN	H-control	Asian	1	66/40	miR-150-5p	0.96	0.0637755
J. Wang	2019	DN	H-control	Asian	1	66/40	miR-155-5p	0.73	0.0637755
J. Wang	2019	DN	H-control	Asian	1	66/40	miR-30e	0.94	0.0298469
J. Wang	2019	DN	H-control	Asian	1	66/40	miR-3196	0.8	0.0507653
J. Wang	2019	DN	H-control	Asian	1	66/40	miR-320e	0.93	0.030102
J. Wang	2019	DN	H-control	Asian	1	66/40	let-7a-5p	0.74	0.0637755
L. Wang	2020	MsPGN	H-control	Asian	1	50/50	miR-106a-5p	0.87	0.0280612
L. Wang	2020	MsPGN	H-control	Asian	1	50/50	miR-30a-5p	0.84	0.0331633
L. Wang	2020	MsPGN	H-control	Asian	1	50/50	miR-17-5p	0.76	0.0382653
L. Wang	2020	MsPGN	H-control	Asian	1	50/50	panel miRNAs:miR-106a-5p and miR-30a-5p	0.93	0.0178571
S. Wang	2020	DN	D-control	Asian	1	67/65	miR-16-5p	0.897	0.0281777
W. Wang	2015	LN	H-control	Asian	1	40/32	miR-130b-3p	0.683	0.0622449
Z. G. Wang	2020	CKD	H-control	Asian	2	23/20	let-7c-5p	0.75	0.074298
J. Wu	2018	IgAN	H-control	Asian	1	83/82	miR-148a-3p	0.66	0.0408163
J. Wu	2018	IgAN	H-control	Asian	1	83/82	miR-150-5p	0.69	0.0433673
J. Wu	2018	IgAN	H-control	Asian	1	83/82	miR-20a-5p	0.65	0.0433673
J. Wu	2018	IgAN	H-control	Asian	1	83/82	miR-425-3p	0.64	0.0408163
J. Wu	2018	IgAN	H-control	Asian	1	83/82	panel: miR-148a-3p, miR-150-5p, miR-20a-5p, miR-425-3p	0.75	0.0382653
L. Wu	2021	MN	H-control	Asian	1	55/58	miR- 106a	0.66	0.0510204
L. Wu	2021	MN	H-control	Asian	1	55/58	miR- 19b	0.81	0.0408163
L. Wu	2021	MN	H-control	Asian	1	55/58	miR- 17	0.69	0.0510204
L. Wu	2021	MN	H-control	Asian	1	55/58	cumulative: miR- 106a, miR- 19b, miR- 17	0.81	0.0433673
Q. Wu	2021	LN	D-control	Asian	1	116/65	miR-485-5p	0.841	0.0285661
B. Xiao	2018	FSGS	H-control	Asian	1	24/35	miR-17	0.66	0.0714286
B. Xiao	2018	FSGS	H-control	Asian	1	24/35	miR-451	0.66	0.0739796
B. Xiao	2018	FSGS	H-control	Asian	1	24/35	miR-106a	0.7	0.0714286
B. Xiao	2018	FSGS	H-control	Asian	1	24/35	miR-19b	0.72	0.0688776
B. Xiao	2018	FSGS	H-control	Asian	1	50/68	miR-17	0.61	0.0535714
B. Xiao	2018	FSGS	H-control	Asian	1	50/68	miR-451	0.76	0.0459184
B. Xiao	2018	FSGS	H-control	Asian	1	50/68	miR-106a	0.64	0.0510204
B. Xiao	2018	FSGS	H-control	Asian	1	50/68	miR-19b	0.72	0.0510204
B. Xiao	2018	FSGS	H-control	Asian	1	97/124	panel: miR-17, miR-451, miR-106a, miR-19b	0.82	0.0280612
B. Xiao	2018	FSGS	D-control	Asian	1	74/69	miR-17	0.7	0.0434231
B. Xiao	2018	FSGS	D-control	Asian	1	74/69	miR-451	0.69	0.0439161
B. Xiao	2018	FSGS	D-control	Asian	1	74/69	miR-106a	0.71	0.0429026
B. Xiao	2018	FSGS	D-control	Asian	1	74/69	miR-19b	0.7	0.0434231
B. Xiao	2018	FSGS	D-control	Asian	1	74/24	miR-17	0.76	0.0507328
B. Xiao	2018	FSGS	D-control	Asian	1	74/24	miR-451	0.79	0.047171
B. Xiao	2018	FSGS	D-control	Asian	1	74/24	miR-106a	0.79	0.047171
B. Xiao	2018	FSGS	D-control	Asian	1	74/24	miR-19b	0.78	0.0483979
B. Xiao	2018	FSGS	D-control	Asian	1	74/26	miR-17	0.59	0.0629356
B. Xiao	2018	FSGS	D-control	Asian	1	74/26	miR-451	0.62	0.0612826
B. Xiao	2018	FSGS	D-control	Asian	1	74/26	miR-106a	0.63	0.0606663
B. Xiao	2018	FSGS	D-control	Asian	1	74/26	miR-19b	0.67	0.0578705
X. Yang	2018	DN	D-control	Asian	1	NA/NA	miR-192	0.78	0.0344388
X. Yang	2018	DN	D-control	Asian	3	NA/NA	miR-192	0.804	0.0334184
M. P. Yavropoulou	2020	CKD	H-control	White	1	30/30	miR-21-5p	0.488	0.129592
M. P. Yavropoulou	2020	CKD	H-control	White	1	30/30	miR-23a-3p	0.607	0.136735
M. P. Yavropoulou	2020	CKD	H-control	White	1	30/30	miR-124-3p	0.815	0.0880102
J. Zang	2019	DN	D-control	White	3	14/15	miR-21-5p	0.83	0.0798469
J. Zang	2019	DN	D-control	White	3	14/15	miR-30b-5p	0.714	0.10051
J. Zang	2019	DN	D-control	White	3	14/15	miR-21-5p, miR-30b-5p	0.813	0.0821429
J. Zang	2019	DN	D-control	White	3	22/18	miR-21-5p	0.895	0.0517857
J. Zang	2019	DN	D-control	White	3	22/18	miR-30b-5p	0.85	0.0645408
J. Zang	2019	DN	D-control	White	3	22/18	miR-21-5p, miR-30b-5p	0.932	0.0375
C. Zhang	2018	FSGS	H-control	Asian	3	100/100	miR-196a	0.856	0.0269954
C. Zhang	2018	FSGS	H-control	Asian	1	100/100	miR-196a	0.589	0.0401328
C. Zhang	2015	FSGS	H-control	Asian	1	32/30	miR-125b	0.882	0.0410714
C. Zhang	2015	FSGS	H-control	Asian	1	32/30	miR-186	0.789	0.0584184
C. Zhang	2015	FSGS	H-control	Asian	1	32/30	miR-193a-3p	0.91	0.0359694
C. Zhang	2015	FSGS	H-control	Asian	1	32/30	panel: miR-125b, miR-186, miR-193a-3p	0.963	0.0219388
H. Zhang	2018	LN	D-control	Asian	1	5/64	miR-15b	0.872	0.0729592
H. Zhang	2018	LN	D-control	Asian	1	5/64	miR-22	0.859	0.082398
L. Zhang	2017	DN	H-control	Asian	1	57/28	miR-223-3p	0.76	0.0683673
L. Zhang	2020	LN	H-control	Asian	1	93/74	miR-203	0.974	0.0135204
L. Zhang	2020	LN	D-control	Asian	1	35/58	miR-203	0.897	0.0234694
L. Zhang	2019	LN	D-control	Asian	1	9/22	miR-124	0.74	0.106086
W. Zhang	2019	MN	H-control	Asian	3	364/189	miR-193a	0.753	0.0265306
W. Zhang	2014	FSGS	H-control	Asian	3	210/105	miR-155-5p	0.86	0.0306122
W. Zhang	2014	FSGS	H-control	Asian	3	210/105	miR-196a	0.92	0.0204082
W. Zhang	2014	FSGS	H-control	Asian	3	210/105	miR-30a-5p	0.82	0.0331633
W. Zhang	2014	FSGS	H-control	Asian	3	210/105	miR-490	0.96	0.0127551
W. Zhang	2014	MN	H-control	Asian	3	29/27	miR-196a	0.837	0.0568878
W. Zhang	2014	MN	H-control	Asian	3	29/27	miR-30a-5p	0.682	0.0729592
W. Zhang	2014	MN	H-control	Asian	3	29/27	miR-490	0.888	0.0451531
W. Zhang	2014	DN	H-control	Asian	3	23/27	miR-196a	0.826	0.0596939
W. Zhang	2014	DN	H-control	Asian	3	23/27	miR-30a-5p	0.689	0.0752551
W. Zhang	2014	DN	H-control	Asian	3	23/27	miR-490	0.844	0.0607143
Y. Zhao	2020	DN	D-control	Asian	3	14/14	miR-4534	0.786	0.0913265
H. Zhou	2013	LN	D-control	Asian	2	7/7	miR-150	0.92	0.0841837
Y. Zhu	2017	LN	H-control	Asian	1	128/30	miR-146a	0.821	0.035729
Shuyun Li	2022	IgAN	H-control	Asian	3	20/20	miR-451a	0.805	0.0702463
Shuyun Li	2022	IgAN	H-control	Asian	3	20/20	let-7d-3p	0.76	0.0766432
Shuyun Li	2022	IgAN	H-control	Asian	3	20/20	panel: miR-451a, et-7d-3p	0.8125	0.0690457
Mona S. Habieb	2021	DN	D-control	Caucasian	1	71/109	miR-31-5p	0.785	0.0341837
Mona S. Habieb	2021	DN	D-control	Caucasian	1	71/109	miR-29c-3p	0.735	0.0410714
Mona S. Habieb	2021	DN	D-control	Caucasian	1	71/109	panel: miR-31-5p, miR-29c-3p	0.833	0.0290816
Cheuk-Chun Szeto	2022	IgAN	D-control	Asian	3	72/54	miR-106a	0.742	0.0459184
Cheuk-Chun Szeto	2022	IgAN	D-control	Asian	3	72/54	miR-145	0.654	0.052551
Cheuk-Chun Szeto	2022	IgAN	D-control	Asian	3	72/54	miR-196b	0.636	0.0520408
Cheuk-Chun Szeto	2022	IgAN	D-control	Asian	3	72/54	miR-1248	0.648	0.0553571
Monjezi, A	2021	DN	D-control	Caucasian	1	30/31	miR-124-3p	0.707	0.0755102
Izabella Z.A.Pawluczyk	2021	IgAN	D-control	White	2	20/20	miR-150-5p	0.8089	0.0690051
Izabella Z.A.Pawluczyk	2021	IgAN	D-control	White	2	20/20	miR-155-5p	0.7725	0.074998
Izabella Z.A.Pawluczyk	2021	IgAN	D-control	White	2	20/20	miR-146b-5p	0.6525	0.0871613
Izabella Z.A.Pawluczyk	2021	IgAN	D-control	White	2	20/20	miR-135a-5p	0.7975	0.0714066
Kadriye Akpınar	2022	DN	D-control	Caucasian	1	34/47	miR-21-3p	0.726	0.0714286
Kadriye Akpınar	2022	DN	D-control	Caucasian	1	49/101	miR-192-5p	0.717	0.0709184
		Abbreviation: CKD: chronic kidney disease; DN: diabetic nephropathy; DN/type 1: nephropathy in type 1 diabetes mellitus; HTN: hypertensive nephropathy; IgAN: IgA nephropathy; FSGS: focal segmental glomerulosclerosis; MN: membranous nephropathy; MsPGN: mesangial proliferative glomerulonephritis; SLE: systematic lupus erythematosus; SPE; T2DM: type 2 diabetes mellitus.	Abbreviation: D-control: Chronic disease group/people with chronic disease, H-control: Healthy control group		Abbreviation: 1 - blood, 2 - kidney tissue, 3 - urine

## Sheet: Table S4
Supplementary Table 2C. Characteristics of studies reported the sensitivity and specificity values
Author	Year	CKD group	Control group	Ethnicity	Sample type	Sample size (Case/Control)	Exposure	Sensitivity	Specificity	TP	TN	FP	FN
T. A. Abdelaty	2020	DN	D-control	Caucasian	1	30/20	miR-192	0.63	0.9	19	18	2	11
M. Abdelsalam	2020	DN	D-control	Caucasian	1	30/60	miR-451	0.91	0.68	27	41	19	3
M. Abdelsalam	2020	DN	D-control	Caucasian	3	30/60	miR-451	0.96	0.96	29	57	3	1
R. S. Abdul-Maksoud	2021	LN	D-control	Caucasian	1	49/67	miR-181a	0.92	0.81	45	54	13	4
R. S. Abdul-Maksoud	2021	LN	D-control	Caucasian	1	49/67	miR-223	0.79	0.83	39	55	12	10
R. S. Abdul-Maksoud	2021	LN	D-control	Caucasian	1	49/67	panel: miR-181a, miR-223	0.94	0.92	46	62	5	3
A. E. Abdou	2021	DN	H-control	Caucasian	1	40/20	miR-152-3p	0.8	0.55	32	11	9	8
M. Akhbari	2019	DN	H-control	Caucasian	1	61/22	miR-155-5p	0.735	0.6	45	13	9	16
G. Al-Kafaji	2016	DN	D-control	Bahraini	1	52/50	miR-126	0.844	0.76	44	38	12	8
G. Al-Kafaji	2016	DN	H-control	Bahraini	1	50/50	miR-126	0.96	0.92	48	46	4	2
G. Al-Kafaji	2018	DN	H-control	Bahraini	1	55/30	miR-377	0.935	0.77	51	23	7	4
G. Al-Kafaji	2018	DN	D-control	Bahraini	1	30/25	miR-377	0.801	0.68	24	17	8	6
G. Al-Kafaji	2018	DN	H-control	Bahraini	1	55/30	miR-192	0.759	0.77	42	23	7	13
G. Al-Kafaji	2018	DN	D-control	Bahraini	1	30/25	miR-192	0.613	0.89	18	22	3	12
I. A. Altamemi	2019	FSGS	H-control	Caucasian	3	24/24	miR-193a	1	0.5	24	12	12	0
X. Bai	2020	DN	D-control	Asian	1	71/74	miR-155-5p	0.76	0.65	54	48	26	17
N. R. Bayomy	2021	NS	H-control	Caucasian	1	80/100	miR -191a-5p	0.85	0.5	68	50	50	12
N. R. Bayomy	2021	NS	H-control	Caucasian	1	80/100	miR -30a-5p	0.75	0.8	60	80	20	20
N. R. Bayomy	2021	NS	H-control	Caucasian	1	80/100	miR -150a-5p	0.63	0.6	50	60	40	30
N. R. Bayomy	2021	NS	H-control	Caucasian	1	80/100	panel: miR-191 and miR-181	0.73	0.7	58	70	30	22
N. R. Bayomy	2021	NS	H-control	Caucasian	1	80/100	panel: miR-30a-5p, miR-150a-5p	0.83	0.6	66	60	40	14
N. R. Bayomy	2021	NS	H-control	Caucasian	1	80/100	panel: miR-191a-5p, miR-181a-5p, miR-30a-5p, miR-150a-5p	0.75	0.7	60	70	30	20
N. R. Bayomy	2021	NS	H-control	Caucasian	1	80/100	panel: miR-142a-5p, miR-191a-5p, miR-181a-5p, miR-30a-5p, miR-150a-5p	0.75	0.76	60	76	24	20
N. R. Bayomy	2021	NS	H-control	Caucasian	1	80/100	panel: miR-30a-5p, miR-181a-5p, miR-191a-5p	0.78	0.7	62	70	30	18
N. R. Bayomy	2021	NS	H-control	Caucasian	1	80/100	panel: miR-142a-5p, miR-30a-5p, miR-181a-5p, miR-191a-5p	0.78	0.76	62	76	24	18
N. R. Bayomy	2021	NS	H-control	Caucasian	1	80/100	panel: miR-142a-5p, miR-30a-5p, miR-181a-5p	0.9	0.76	72	76	24	8
N. R. Bayomy	2021	NS	H-control	Caucasian	1	80/100	panel: miR-30a-5p, miR-181a-5p	0.63	0.9	50	90	10	30
N. R. Bayomy	2021	NS	H-control	Caucasian	1	80/100	panel: miR-181a-5p, miR-30a-5p, miR-150a-5p	0.68	0.7	54	70	30	26
N. R. Bayomy	2021	NS	H-control	Caucasian	1	80/100	panel: miR-142a-5p, miR-181a-5p,miR-30a-5p, miR-150a-5p	0.68	0.76	54	76	24	26
N. R. Bayomy	2021	NS	H-control	Caucasian	1	80/100	panel: miR-142a-5p, miR-191a-5p, miR-181a-5p	0.73	0.76	58	76	24	22
C. Beltrami	2018	DN	D-control	Caucasian	3	80/23	miR-126	0.8	0.57	64	13	10	16
C. Beltrami	2018	DN	D-control	Caucasian	3	67/30	miR-155-5p	0.81	0.52	54	16	14	13
C. Beltrami	2018	DN	D-control	Caucasian	3	13/13	miR-29b	0.81	0.4	10	5	8	3
C. Beltrami	2018	DN	D-control	Caucasian	3	47/2	panel: miR-126, miR-155-5p, miR-29b	0.8	0.64	38	1	1	9
T. Chen	2019	NS	H-control	Asian	3	129/126	miR-194-5p	0.68	0.75	88	95	31	41
T. Chen	2019	NS	H-control	Asian	3	129/126	miR-23b-3p	0.82	0.63	106	79	47	23
L. Chun-yan	2018	CKD	D-control	Asian	3	32/20	miR-29c	0.854	0.8	27	16	4	5
L. Chun-yan	2018	CKD	D-control	Asian	3	32/20	miR-21	1	0.34	32	7	13	0
Z. Y. Duan	2016	IgAN	D-control	Asian	3	93/122	miR-25-3p	0.87	0.79	81	97	25	12
Z. Y. Duan	2016	IgAN	D-control	Asian	3	93/122	miR-144-3p	0.82	0.78	77	95	27	16
Z. Y. Duan	2016	IgAN	D-control	Asian	3	93/122	miR-486-5p	0.94	0.85	87	104	18	6
Z. Y. Duan	2016	IgAN	D-control	Asian	3	93/122	panel: miR-25-3p,miR-144-3p, miR-486-5p	0.966	0.78	90	96	26	3
S. Eissa	2016	DN	H-control	Caucasian	3	136/44	miR-15b	0.98	0.82	133	36	8	3
S. Eissa	2016	DN	H-control	Caucasian	3	136/44	miR-34a	0.93	0.87	127	38	6	9
S. Eissa	2016	DN	H-control	Caucasian	3	136/44	miR-636	0.98	0.93	133	41	3	3
S. Eissa	2016	DN	H-control	Caucasian	3	136/44	panel: miR-15b, 34a, 636	1	0.86	136	38	6	0
S. Eissa	2016	DN	D-control	Caucasian	3	110/110	miR-133b	0.86	0.73	95	80	30	15
S. Eissa	2016	DN	D-control	Caucasian	3	110/110	miR-342	0.82	0.81	90	89	21	20
S. Eissa	2016	DN	D-control	Caucasian	3	110/110	miR-30a	0.76	0.91	84	100	10	26
S. Eissa	2016	DN	D-control	Caucasian	3	110/110	panel:miR-133b, miR-342, miR-30a	0.98	0.69	108	76	34	2
M. H. El-Samahy	2018	DN	D-control	Caucasian	3	26/50	miR-377	0.92	0.85	24	43	7	2
M. H. El-Samahy	2018	DN	D-control	Caucasian	3	26/50	miR-216a	0.91	0.84	24	42	8	2
S. S. Elshaer	2018	DN	D-control	Caucasian	1	20/20	miR-216a	0.85	0.95	17	19	1	3
J. Etemadi	2019	DN	H-control	Caucasian	1	26/26	miR-192	0.88	0.99	23	26	0	3
D. Feng	2020	NS	H-control	Asian	3	115/50	miR-23b-3p	0.92	0.59	106	30	20	9
D. Feng	2020	NS	H-control	Asian	3	115/50	miR-30a-5p	0.85	0.64	98	32	18	17
M. Fouad	2020	DN	H-control	Caucasian	1	240/100	miR-21	0.94	1	226	100	0	14
S. Guo	2016	LN	H-control	Asian	1	44/24	miR-21	0.64	0.88	28	21	3	16
S. Guo	2016	LN	H-control	Asian	1	44/24	miR-126	0.59	0.96	26	23	1	18
S. Guo	2016	LN	H-control	Asian	1	44/24	miR-148a	0.48	1	21	24	0	23
S. M. Hejazian	2020	NS	H-control	Caucasian	1	60/24	miR-30c	0.46	0.96	28	23	1	32
S. M. Hejazian	2020	NS	H-control	Caucasian	1	60/24	miR-186	0.82	0.43	49	10	14	11
S. M. Hejazian	2020	NS	H-control	Caucasian	1	60/24	panel:miR-30c, miR-186	0.86	0.51	52	12	12	8
Y. Hong	2021	DN	D-control	Asian	1	47/30	miR-193a-3p	0.75	0.94	35	28	2	12
H. Hu	2020	IgAN	D-control	Asian	1	105/15	miR-29a	0.826	0.36	87	5	10	18
C. Huang	2020	HTN	D-control	Asian	1	50/50	miR-29b	0.87	0.6	43	30	20	7
C. Huang	2020	HTN	D-control	Asian	1	50/50	miR-29b	0.9	0.57	45	29	21	5
P. Huang	2021	CKD	H-control	Asian	1	98/67	miR-34c	0.95	0.58	93	39	28	5
Y. Q. Huang	2018	HTN	D-control	Asian	1	50/50	miR-29a	0.868	0.5	43	25	25	7
Y. Q. Huang	2018	HTN	D-control	Asian	1	50/50	miR-29a	0.966	0.62	48	31	19	2
A. A. Ibrahim	2019	DN	D-control	Caucasian	1	60/60	miR-29	0.798	0.48	48	29	31	12
H. Ishii	2021	DN	H-control	Asian	1	25/25	miR-125b-5p	0.86	0.58	22	15	10	3
H. Ishii	2021	DN	H-control	Asian	1	25/25	miR-181b-5p	0.93	0.55	23	14	11	2
H. Ishii	2021	DN	D-control	Asian	1	25/25	panel: miR-181b-5p, miR-125b-5p	0.77	0.91	19	23	2	6
Y. Jia	2016	DN	D-control	Asian	3	30/30	miR-192	0.863	0.63	26	19	11	4
Y. Jia	2016	DN	D-control	Asian	3	30/30	miR-194	0.534	0.7	16	21	9	14
Y. Jia	2016	DN	D-control	Asian	3	30/30	miR-215	0.767	0.57	23	17	13	7
H. Li	2020	CKD	H-control	Asian	1	116/127	miR-155-5p	0.65	0.88	75	112	15	41
J. Li	2017	MN	H-control	Asian	1	84/72	miR-217	0.89	0.76	75	55	17	9
W. Li	2020	LN	D-control	Asian	1	17/21	miR-21	0.88	0.72	15	15	6	2
W. Li	2020	LN	D-control	Asian	1	17/21	miR-155-5p	0.765	0.57	13	12	9	4
W. Li	2018	DN	H-control	Asian	3	28/15	let-7c-5p	0.95	0.53	27	8	7	1
W. Li	2018	DN	H-control	Asian	3	28/15	miR-29c-5p	0.8	0.78	22	12	3	6
W. Li	2018	DN	H-control	Asian	3	28/15	miR-15b-5p	0.9	0.66	25	10	5	3
Y. Li	2018	LN	H-control	Asian	3	15/13	miR-3135b	0.93	0.4	14	5	8	1
Y. Li	2018	LN	H-control	Asian	3	15/13	miR-654-5p	0.9	0.6	14	8	5	1
Y. Li	2018	LN	H-control	Asian	3	15/13	miR-146a-5p	0.83	0.6	12	8	5	3
S. Liang	2017	IgAN	H-control	Asian	3	52/25	miR-34a	0.883	0.75	46	19	6	6
S. Liang	2017	IgAN	H-control	Asian	3	52/25	miR-205	0.88	0.71	46	18	7	6
S. Liang	2017	IgAN	H-control	Asian	3	52/25	miR-21	0.633	0.63	33	16	9	19
S. Liang	2017	IgAN	H-control	Asian	3	52/25	miR-146a	0.559	0.82	29	20	5	23
L. J. Lin	2020	LN	H-control	Asian	1	92/40	miR-145	0.85	0.8	78	32	8	14
L. J. Lin	2020	LN	H-control	Asian	1	92/40	miR-183	0.82	0.76	75	30	10	17
M. Lin	2021	DN	H-control	Asian	1	68/30	miR-638	0.83	0.97	57	29	1	11
M. Lin	2021	DN	D-control	Asian	1	68/30	miR-638	0.8	0.84	54	25	5	14
L. Liu	2021	DN	H-control	Asian	1	28/30	miR-483-5p	0.87	0.86	24	26	4	4
L. Liu	2021	DN	D-control	Asian	1	28/30	miR-483-5p	0.8	0.79	22	24	6	6
L. H. Liu	2021	IgAN	H-control	Asian	1	100/50	miR-33a-5p	0.89	0.97	89	49	1	11
L. H. Liu	2021	IgAN	H-control	Asian	3	100/50	miR-33a-5p	0.88	0.99	88	49	1	12
Y. Luo	2013	NS	H-control	Asian	1	126/79	miR-30a-5p	0.727	0.89	92	70	9	34
Y. Luo	2013	NS	H-control	Asian	1	126/79	miR-151-3p	0.882	0.65	111	51	28	15
Y. Luo	2013	NS	H-control	Asian	1	126/79	miR-150	0.82129	0.78	103	62	17	23
Y. Luo	2013	NS	H-control	Asian	1	126/79	miR-191	0.86	0.84	108	66	13	18
Y. Luo	2013	NS	H-control	Asian	1	126/79	miR-19b	0.863	0.66	109	52	27	17
Y. Luo	2013	NS	H-control	Asian	1	126/79	panel: miR-30a-5p, miR-151-3p, miR-150, miR-191,miR-19b	0.87	0.85	109	67	12	17
C. Y. Lv	2018	CKD	H-control	Asian	3	35/20	miR-29c	0.885	0.75	31	15	5	4
C. Y. Lv	2018	CKD	H-control	Asian	3	35/20	miR-21	0.704	0.67	25	13	7	10
L. L. Lv	2013	CKD	H-control	Asian	3	32/7	miR-29a	0.9408	0.81	30	6	1	2
L. L. Lv	2013	CKD	H-control	Asian	3	32/7	miR-29c	0.686	0.81	22	6	1	10
N. Ma	2021	DN	D-control	Asian	1	48/136	miR-194	0.92339	0.61	44	83	53	4
O. Martinez-Arroyo	2020	DN	D-control	White	3	31/24	miR-200a	0.84602	0.69	26	16	8	5
M. Nakhjavani	2019	LN	H-control	Caucasian	1	26/26	miR-21	0.86	0.63	22	16	10	4
M. Nakhjavani	2019	LN	H-control	Caucasian	1	26/26	miR-150	0.69	0.72	18	19	7	8
M. Nakhjavani	2019	LN	H-control	Caucasian	1	26/26	miR-423	0.96	0.66	25	17	9	1
M. Nakhjavani	2019	LN	H-control	Caucasian	1	26/26	panel: miR-21, miR-150,miR-423	0.79	0.83	21	22	4	5
E. Navarro-Quiroz	2016	LN	H-control	Colombian	1	140/40	panel: miR-221-5p, miR-380-3p, miR-556-5p, miR-758-3p and miR-3074-3p	0.97	0.7	136	28	12	4
A. I. Nossier	2020	DN	D-control	Caucasian	3	58/12	miR-210	0.81	0.88	47	11	1	11
A. I. Nossier	2020	DN	D-control	Caucasian	3	58/12	miR-34a	0.84	0.94	49	11	1	9
J. Perez-Hernandez	2015	LN	H-control	White	3	16/12	miR-335	0.8	0.73	13	9	3	3
J. Perez-Hernandez	2015	LN	H-control	White	3	16/12	miR-302d	0.8	0.71	13	9	3	3
J. Perez-Hernandez	2015	LN	H-control	White	3	16/12	miR-200c	0.83	0.63	13	8	4	3
J. Perez-Hernandez	2015	LN	H-control	White	3	16/12	miR-146a	1	0.83	16	10	2	0
J. Perez-Hernandez	2018	DN	D-control	White	3	24/28	miR-146a	0.8151	0.7	20	19	9	4
P. Prabu	2019	DN	D-control	Asian	3	80/80	panel let-7i-5p, miR-15b-5p, miR-24-3p and miR-27b-3p	0.8885	0.65	71	52	28	9
A. Regmi	2019	DN	H-control	Asian	1	92/25	miR-20a	0.9999	0.6	92	15	10	0
A. Regmi	2019	DN	H-control	Asian	1	92/25	miR-99b	0.798	0.89	73	22	3	19
A. Regmi	2019	DN	H-control	Asian	1	92/25	miR-122-5p	0.6007	0.85	55	21	4	37
A. Regmi	2019	DN	H-control	Asian	1	92/25	miR-486-5p	0.998	0.54	92	13	12	0
G. Serino	2016	IgAN	H-control	Caucasian/ Asian	1	100/119	let-7b	0.7	0.65	70	77	42	30
G. Serino	2016	IgAN	H-control	Caucasian/ Asian	1	100/119	miR-148b	0.57	0.63	57	75	44	43
G. Serino	2016	IgAN	H-control	Caucasian/ Asian	1	100/119	panel: let-7b, miR-148b (training)	0.76	0.75	76	89	30	24
G. Serino	2016	IgAN	H-control	Caucasian/ Asian	1	245/183	panel: let-7b, miR-148b (training + validation)	0.69	0.74	169	135	48	76
C. Solé	2019	LN	D-control	Asian	3	18/27	miR-21	0.81	0.72	15	19	8	3
C. Solé	2019	LN	D-control	Asian	3	18/27	miR-150	0.96	0.83	17	22	5	1
C. Solé	2019	LN	D-control	Asian	3	18/27	panel: miR-29c/mir-150/miR-21	0.94	1	17	27	0	1
Y. Sun	2021	DN	D-control	Asian	1	280/280	miR-126-5p	0.879	0.86	246	240	40	34
Y. Sun	2021	DN	D-control	Asian	1	280/280	miR-2115-3p	0.879	0.92	246	259	21	34
Y. Sun	2021	DN	D-control	Asian	1	280/280	miR-200a-3p	0.9939	0.75	278	209	71	2
C. C. Szeto	2019	IgAN	H-control	Asian	3	33/9	miR-150	0.695341	0.89	23	8	1	10
C. C. Szeto	2019	IgAN	H-control	Asian	3	33/9	miR-204	1	0.56	33	5	4	0
C. C. Szeto	2019	IgAN	H-control	Asian	3	33/9	miR-431	0.78777	0.78	26	7	2	7
C. C. Szeto	2019	IgAN	H-control	Asian	3	33/9	miR-555	0.971223	0.78	32	7	2	1
L. Tan	2021	LN	D-control	Asian	1	47/21	miR-451a	0.7	1	33	21	0	14
S. I. Tayel	2020	DN	H-control	Caucasian	3	134/95	miR-126	0.9	0.68	121	65	30	13
S. I. Tayel	2020	DN	H-control	Caucasian	1	134/95	miR-192	0.91	0.94	122	89	6	12
S. Z. Vahed	2018	LN	H-control	Caucasian	1	26/26	miR-125a	0.92	0.34	24	9	17	2
S. Z. Vahed	2018	LN	H-control	Caucasian	1	26/26	miR-142-3p	0.8	0.55	21	14	12	5
S. Z. Vahed	2018	LN	H-control	Caucasian	1	26/26	miR-146	0.56	0.96	15	25	1	11
S. Z. Vahed	2018	LN	H-control	Caucasian	1	26/26	miR-155-5p	0.88	0.67	23	17	9	3
S. Z. Vahed	2018	LN	H-control	Caucasian	1	26/26	panel: miR-125a, miR-142-3p, miR-146, miR-155-5p	0.88	0.78	23	20	6	3
J. Wang	2019	DN	D-control	Asian	1	66/40	miR-150-5p	0.46	0.86	30	34	6	36
J. Wang	2019	DN	D-control	Asian	1	66/40	miR-155-5p	0.46	0.94	31	38	2	35
J. Wang	2019	DN	D-control	Asian	1	66/40	miR-30e	0.59	0.86	39	34	6	27
J. Wang	2019	DN	D-control	Asian	1	66/40	miR-3196	0.71	0.71	47	28	12	19
J. Wang	2019	DN	D-control	Asian	1	66/40	miR-320e	0.53	0.92	35	37	3	31
J. Wang	2019	DN	D-control	Asian	1	66/40	let-7a-5p	0.5	0.94	33	38	2	33
J. Wang	2019	DN	H-control	Asian	1	66/40	miR-150-5p	1	0.83	66	33	7	0
J. Wang	2019	DN	H-control	Asian	1	66/40	miR-155-5p	0.57	0.79	37	32	8	29
J. Wang	2019	DN	H-control	Asian	1	66/40	miR-30e	0.85	0.94	56	38	2	10
J. Wang	2019	DN	H-control	Asian	1	66/40	miR-3196	0.85	0.77	56	31	9	10
J. Wang	2019	DN	H-control	Asian	1	66/40	miR-320e	0.88	0.92	58	37	3	8
J. Wang	2019	DN	H-control	Asian	1	66/40	let-7a-5p	0.88	0.92	58	37	3	8
L. Wang	2020	MsPGN	H-control	Asian	1	50/50	miR-106a-5p	0.84	0.71	42	36	14	8
L. Wang	2020	MsPGN	H-control	Asian	1	50/50	miR-30a-5p	0.78	0.73	39	37	13	11
L. Wang	2020	MsPGN	H-control	Asian	1	50/50	miR-17-5p	0.72	0.65	36	33	17	14
L. Wang	2020	MsPGN	H-control	Asian	1	50/50	panel miRNAs:miR-106a-5p and miR-30a-5p	0.85	0.8	43	40	10	7
L. Wang	2021	FSGS	D-control	Asian	3	8/5	miR-193a	0.623489	1	5	5	0	3
L. Wang	2021	FSGS	D-control	Asian	3	8/7	miR-193a	0.747841	1	6	7	0	2
S. Wang	2020	DN	D-control	Asian	1	67/65	miR-16-5p	0.85	0.91	57	59	6	10
W. Wang	2015	LN	H-control	Asian	1	40/32	miR-130b-3p	0.478261	0.82	19	26	6	21
Z. G. Wang	2020	CKD	H-control	Asian	2	23/20	let-7c-5p	0.78	0.7	18	14	6	5
J. Wu	2018	IgAN	H-control	Asian	1	83/82	panel: miR-148a-3p, miR-150-5p, miR-20a-5p, miR-425-3p	0.77	0.61	64	50	32	19
L. Wu	2021	MN	H-control	Asian	1	55/58	miR- 106a	0.525424	0.79	29	46	12	26
L. Wu	2021	MN	H-control	Asian	1	55/58	miR- 19b	0.782979	0.76	43	44	14	12
L. Wu	2021	MN	H-control	Asian	1	55/58	miR- 17	0.374468	0.91	21	53	5	34
Q. Wu	2021	LN	D-control	Asian	1	116/65	miR-485-5p	0.68	0.91	79	59	6	37
Q. Wu	2021	LN	D-control	Asian	1	80/36	miR-485-5p	0.81	0.75	64	27	9	16
B. Xiao	2018	FSGS	H-control	Asian	1	24/35	miR-17	0.289683	1	7	35	0	17
B. Xiao	2018	FSGS	H-control	Asian	1	24/35	miR-451	0.5	0.86	12	30	5	12
B. Xiao	2018	FSGS	H-control	Asian	1	24/35	miR-106a	0.498099	0.83	12	29	6	12
B. Xiao	2018	FSGS	H-control	Asian	1	24/35	miR-19b	0.832727	0.57	20	20	15	4
B. Xiao	2018	FSGS	H-control	Asian	1	50/68	miR-17	0.380665	0.81	19	55	13	31
B. Xiao	2018	FSGS	H-control	Asian	1	50/68	miR-451	0.619938	0.89	31	60	8	19
B. Xiao	2018	FSGS	H-control	Asian	1	50/68	miR-106a	0.662614	0.58	33	39	29	17
B. Xiao	2018	FSGS	H-control	Asian	1	50/68	miR-19b	0.520958	0.87	26	59	9	24
B. Xiao	2018	FSGS	H-control	Asian	1	97/124	panel: miR-17, miR-451, miR-106a, miR-19b	0.623529	0.88	60	109	15	37
B. Xiao	2018	FSGS	D-control	Asian	1	74/69	miR-17	0.612903	0.77	45	53	16	29
B. Xiao	2018	FSGS	D-control	Asian	1	74/69	miR-451	0.408602	0.9	30	62	7	44
B. Xiao	2018	FSGS	D-control	Asian	1	74/69	miR-106a	0.473118	0.85	35	59	10	39
B. Xiao	2018	FSGS	D-control	Asian	1	74/69	miR-19b	0.66129	0.7	49	48	21	25
B. Xiao	2018	FSGS	D-control	Asian	1	74/24	miR-17	0.63587	0.92	47	22	2	27
B. Xiao	2018	FSGS	D-control	Asian	1	74/24	miR-451	0.675676	0.83	50	20	4	24
B. Xiao	2018	FSGS	D-control	Asian	1	74/24	miR-106a	0.72973	0.87	54	21	3	20
B. Xiao	2018	FSGS	D-control	Asian	1	74/24	miR-19b	0.771739	0.79	57	19	5	17
B. Xiao	2018	FSGS	D-control	Asian	1	74/26	miR-17	0.494624	0.74	37	19	7	37
B. Xiao	2018	FSGS	D-control	Asian	1	74/26	miR-451	0.258065	0.97	19	25	1	55
B. Xiao	2018	FSGS	D-control	Asian	1	74/26	miR-106a	0.5	0.81	37	21	5	37
B. Xiao	2018	FSGS	D-control	Asian	1	74/26	miR-19b	0.540107	0.77	40	20	6	34
X. Yang	2018	DN	H-control	Asian	3	230/53	miR-192	0.93	1	214	53	0	16
X. Yang	2018	DN	H-control	Asian	1	230/53	miR-192	0.93	0.75	215	39	14	15
M. P. Yavropoulou	2020	CKD	H-control	White	1	30/30	miR-124-3p	0.78	0.83	23	25	5	7
C. Zhang	2015	FSGS	H-control	Asian	1	32/30	miR-125b	0.81	0.8	26	24	6	6
C. Zhang	2015	FSGS	H-control	Asian	1	32/30	miR-186	0.63	0.9	20	27	3	12
C. Zhang	2015	FSGS	H-control	Asian	1	32/30	miR-193a-3p	0.78	0.93	25	28	2	7
C. Zhang	2015	FSGS	H-control	Asian	1	32/30	panel: miR-125b, miR-186, miR-193a-3p	0.91	0.93	29	28	2	3
H. Zhang	2018	LN	D-control	Asian	1	5/64	miR-15b	0.8	0.8	4	51	13	1
H. Zhang	2018	LN	D-control	Asian	1	5/64	miR-22	1	0.6	5	38	26	0
L. Zhang	2017	DN	H-control	Asian	1	57/28	miR-223-3p	0.56	0.93	32	26	2	25
L. Zhang	2020	LN	H-control	Asian	1	93/74	miR-203	0.86	0.89	80	66	8	13
L. Zhang	2020	LN	D-control	Asian	1	35/58	miR-203	0.77	0.82	27	47	11	8
L. Zhang	2019	LN	D-control	Asian	1	9/22	miR-124	0.53	0.95	5	21	1	4
W. Zhang	2019	MN	H-control	Asian	3	364/189	miR-193a	0.54	0.87	198	164	25	166
W. Zhang	2014	FSGS	H-control	Asian	3	210/105	miR-155-5p	0.721477	0.89	152	93	12	58
W. Zhang	2014	FSGS	H-control	Asian	3	210/105	miR-196a	0.774127	0.92	163	96	9	47
W. Zhang	2014	FSGS	H-control	Asian	3	210/105	miR-30a-5p	0.693603	0.84	146	89	16	64
W. Zhang	2014	FSGS	H-control	Asian	3	210/105	miR-490	0.963087	0.78	202	82	23	8
Y. Zhao	2020	DN	D-control	Asian	3	14/14	miR-4534	0.86	0.79	12	11	3	2
H. Zhou	2013	LN	D-control	Asian	2	7/7	miR-150	0.998087	0.85	7	6	1	0
Y. Zhu	2017	LN	H-control	Asian	1	128/30	miR-146a	0.667665	0.87	85	26	4	43
Shuyun Li	2022	IgAN	H-control	Asian	3	20/20	miR-451a	0.847345	0.6	17	12	8	3
Shuyun Li	2022	IgAN	H-control	Asian	3	20/20	let-7d-3p	0.699115	0.85	14	17	3	6
Shuyun Li	2022	IgAN	H-control	Asian	3	20/20	panel: miR-451a, et-7d-3p	0.544248	1	11	20	0	9
Mona S. Habieb	2021	DN	D-control	Caucasian	1	71/109	miR-31-5p	0.86	0.73	61	80	29	10
Mona S. Habieb	2021	DN	D-control	Caucasian	1	71/109	miR-29c-3p	0.61	0.87	43	95	14	28
Mona S. Habieb	2021	DN	D-control	Caucasian	1	71/109	panel: miR-31-5p, miR-29c-3p	0.86	0.74	61	81	28	10
Cheuk-Chun Szeto	2022	IgAN	D-control	Asian	3	72/54	miR-106a	0.701378	0.69	50	37	17	22
Cheuk-Chun Szeto	2022	IgAN	D-control	Asian	3	72/54	miR-145	0.31853	0.92	23	49	5	49
Cheuk-Chun Szeto	2022	IgAN	D-control	Asian	3	72/54	miR-196b	0.382848	0.82	28	44	10	44
Cheuk-Chun Szeto	2022	IgAN	D-control	Asian	3	72/54	miR-1248	0.425727	0.89	31	48	6	41
Cheuk-Chun Szeto	2022	IgAN	D-control	Asian	3	72/54	miR-345	0.658499	0.6	47	32	22	25
Cheuk-Chun Szeto	2022	IgAN	D-control	Asian	3	72/54	miR-363	0.574273	0.72	41	39	15	31
Monjezi, A	2021	DN	D-control	Caucasian	1	30/31	miR-124-3p	0.3	1	9	31	0	21
Izabella Z.A.Pawluczyk	2021	IgAN	D-control	White	2	20/20	miR-150-5p	0.42	1	8	20	0	12
Izabella Z.A.Pawluczyk	2021	IgAN	D-control	White	2	20/20	miR-155-5p	0.6	0.9	12	18	2	8
Izabella Z.A.Pawluczyk	2021	IgAN	D-control	White	2	20/20	miR-146b-5p	1	0.05	20	1	19	0
Izabella Z.A.Pawluczyk	2021	IgAN	D-control	White	2	20/20	miR-146b-5p	0.1	1	2	20	0	18
Izabella Z.A.Pawluczyk	2021	IgAN	D-control	White	2	20/20	miR-135a-5p	1	0.15	20	3	17	0
Kadriye Akpınar	2022	DN	D-control	Caucasian	1	34/47	miR-21-3p	0.69174	0.82	24	39	8	10
Kadriye Akpınar	2022	DN	D-control	Caucasian	1	49/101	miR-192-5p	0.823964	0.62	40	62	39	9
		Abbreviation: CKD: chronic kidney disease; DM: Diabetes mellitus; DM/type 1: type 1 diabetes mellitus; HTN: hypertensive nephropathy; IgAN: IgA nephropathy; FSGS: focal segmental glomerulosclerosis; MN: membranous nephropathy; MsPGN: mesangial proliferative glomerulonephritis; SLE: systematic lupus erythematosus; SPE; T2DM: type 2 diabetes mellitus.	Abbreviation: D-control: Chronic disease group/people with chronic disease, H-control: Healthy control group

## Sheet: Table S6
Supplementary Table 6. miRNA detection and normalization method
Study	Year	Country	miRNA detection method	Housekeeping gene	Normalization method
T. A. Abdelaty	2020	Egypt	qRT-PCR	RNU6B	2–DDCT
M. Abdelsalam	2020	Egypt	qRT-PCR and real-time PCR system (Applied Biosystems, Carlsbad, CA, USA)	RNU6B	δCt values
R. S. Abdul-Maksoud	2021	Caucasian/Egypt	Real-time PCR analysis (Applied Biosystems, Foster City, CA, USA)	hsa-miR-1228	ΔCt = Ct miRNA − Ct reference gene
A. E. Abdou	2021	Egypt	RT-q-PCR, (AB Applied Biosystems, Thermo, Inc., Foster City, CA (USA)	hsa miRNA let7i-5p	2-ΔΔ Ct equation
M. Akhbari	2019	Iran	qPCR	miR-16	NA
G. Al-Kafaji	2016	Kingdom of Bahrain	qPCR (Thermo Fisher Scientific, Inc.)	RNU6B	2-ΔΔ Ct equation
I. A. Altamemi	2019	Iraq	RT-PCR	RNU6-2	relative
M. Ardalan	2020	Iran	quantitative realtime PCR	U6 (in plasma)	2-ΔΔ Ct equation
X. Bai	2020	China	RT‑PCR (AQ202‑01; TransGen Biotech)	U6	2-ΔΔ Ct equation
N. R. Bayomy	2021	Egypt	real-time PCR (Applied Biosystems, Foster City, CA, USA)	Snord 68	ΔΔCt method
C. Beltrami	2018	United Kingdom	qPCR Applied Biosystems 7900HT thermocycler (Thermo Fisher Scientific)	hsa-miR-191-5p	2-ΔΔ Ct equation
M. Cardenas-Gonzalez	2017	US	RT-PCR, Qiagen	U6	NA
T. Chen	2019	China	RT-qPCR (SystemBiosciences, CA, USA)	NA	(Cq) values
L. Chun-yan	2018	China	qRT-PCR were conducted by ABI 7500, with SYBR ® Green PCR Master Mix.	SnRNA-U6	2−ΔCt
Z. Y. Duan	2016	China	miRcute miRNA qPCR Detection kit (Tiangen Biotech, Beijing, China)	Small RNA has-U6	2-ΔΔct
S. Eissa	2016	Egypt	real-time PCR (Qiagen, MD)	RNU6-2	2−ΔΔCt
M. H. El-Samahy	2018	Egypt	RT-QPCR using Startagene Mx3000P software (Startagene Inc., CA, USA)	Small RNA U6	ΔΔCT
S. S. Elshaer	2018	Egypt	QRT-PCR using an Applied Biosystem with software version 3.1 (StepOne™, USA)	RU6	NA
J. Etemadi	2019	Iran	RT-QPCR (miRCURY LNA™Universal RT cDNA Synthesis kit)	miR-191-5p	NA
D. Feng	2020	China	RT-qPCR	NA	NA
M. Fouad	2020	Egypt	qRT-PCR	U6	NA
S. Guo	2016	China	qRT-PCR (Fermentas Inc., Vilnius, Lithuania)	small RNA U6	2−ΔCt or 2−ΔΔCt
S. M. Hejazian	2020	Iran	RT-PCR	Cel-miR-39	2−ΔΔCt
Y. Hong	2021	China	qRT-PCR (Takara)	U6	2−ΔΔCt
H. Hu	2020	China	RT-PCR	RNU48	NA
C. Huang	2020	China	qRT-PCR	miR-54	NA
P. Huang	2021	China	QRT-PC (Beijing Biocoen Biotechnology Co., Ltd., item number: F-430)	U6	2−ΔCt
Y. Q. Huang	2018	China	S-Poly (T) RT-qPCR	miR-54	NA
A. A. Ibrahim	2019	Egypt	qRT-PCR analysis using miScript SYBR green PCR kit (Qiagen, Hilden, Germany)	cel-mirR-39	NA
H. Ishii	2021	Japan	qRT-PCR was performed using a miScript SYBR Green PCR Kit (Qiagen).	U6-snuRNA	2−ΔΔCt
Y. Jia	2016	China	Real-timePCR	cel-miR-39	2−ΔCt
M. Khoshmirsafa	2019	Iran	qPCR	RNU6B (U6) , 5s rRNA	ΔΔCt
H. Li	2020	China	RT-qPCR (Takara)	U6	NA
J. Li	2017	China	qRT-PCR	U6	2−ΔΔCt
W. Li	2020	China	RT-qPCR (RiboBio Co., Ltd, Guangzhou, China)	cel-miR-39	2−ΔΔCt
W. Li	2018	China	RT-PCR (applied Biosystems, Carlsbad, CA, USA)	RNU6	2−ΔCt
S. Liang	2017	China	RT-QPCR (Applied Biosystems, Foster City, CA, USA)	U6	2−ΔΔCt
L. J. Lin	2020	China	RT-PCR	U6	2−ΔΔCt
M. Lin	2021	China	qRT-PCR (miRcute Plus miRNA qPCR Kit, ABI StepOne Plus)	U6	2−ΔΔCt
L. Liu	2021	China	RT-qPCR (Applied Biosystems, USA)	U6	2−ΔΔCt
L. H. Liu	2021	China	RT-qPCR (SYBR Green SuperMix, Bio‑Rad Laboratories, Inc.)	U6	2−ΔΔCq
Y. Luo	2013	China	RT-qPCR (7300 Sequence Detection System; Applied Biosystems)	NA	2−ΔΔCq
C. Y. Lv	2018	China	qRT‑PCR (ABI, USA)	sn-RNA-U6	2−ΔCt
L. L. Lv	2013	China	RT-PCR was performed using SYBR Premix Ex Taq II.	RNU6B	2−ΔCt
N. Ma	2021	China	qRT-PCR (Applied Biosystems, Foster City)	Cel-miR-39	2−ΔΔCt
O. Martinez-Arroyo	2020	Spain	RT-qPCR (Roche, Mannheim, Germany)	miR125a-5p	NA
A. Monjezi	2021	Iran	qRT-PCR (ABI, USA)	U6	2−ΔΔCt
D. D. Motshwari	2021	South Africa	RT-PCR (Applied Biosystems, Waltham, MA, USA, 2015)	miR-16-5p	2−ΔΔCt
M. Nakhjavani	2019	Iran	qPCR by Exiqon Kits (Vedbaek, Denmark)	miR-191-5p	2−ΔΔCt
E. Navarro-Quiroz	2016	Colombia	qPCR (Applied Biosystems, Foster City, CA)	hsa-miR-26b-5p	NA
A. I. Nossier	2020	Egypt	qRT-PCR using miScript Reverse Transcription Kit (Qiagen, Germany)	NA	NA
J. Perez-Hernandez	2015	Spain	RT-qPCR (Reverse Transcription kit (Applied Biosystems, USA))	cel-miR-39	2−ΔΔCt
P. Prabu	2019	India	qPCR	cel-miR-39-3p	NA
A. Regmi	2019	China	qRTPCR using SYBR® Premix Ex Taq™ (Takara Japan, Minato-ku, Tokyo, Japan	U6	2−ΔΔCt
G. Serino	2016	Japan	q-RT-PCR (Qiagen)	miR27a	2−ΔCt
C. Solé	2019		real-time PCR (Exiqon, Woburn, MA, USA	RNU6	2−ΔΔCt
W. Sui	2014	China	qRT-PCR (ABI PRISM 7500 Sequence Detection System)	RNU6	2−ΔΔCt
Y. Sun	2021	China	qRT-PCR using SsoFast EvaGreen Supermix (Bio-Rad)	U6	2−ΔΔCt
C. C. Szeto	2019	China	RT-QPCR (Applied Biosystems, Foster City, CA, USA)	RNU48	2−ΔΔCt
L. Tan	2021	China	RT-qPCR (TaqMan MicroRNA; Applied Biosystems; Thermo Fisher Scientific, Inc.)	Cel-miR-39	2−ΔΔCq
S. I. Tayel	2020	Egypt	real-time PCR (Qiagen, USA)	miR SNORD	2−ΔΔCt
S. Z. Vahed	2018	Iran	qPCR (Exiqon, Vedbaek, Denmark)	miR-191-5p	2−ΔΔCt
J. Wang	2019	China	qPCR (Applied Biosystems, Foster City, CA, USA	cel-miR-39	NA
L. Wang	2020	China	RT-qPCR (Applied Biosystems, Taq- Man MicroRNA Assays, Shanghai, China)	cel-miR-39	NA
S. Wang	2020	China	Real-time quantitative fluorescence PCR	NA	NA
W. Wang	2015	China	RT-qPCR (Applied Biosystems, USA)	miR-39	2−ΔΔCt
Z. G. Wang	2020	China	RT-qPCR (TliRNaseH Plus) (Takara, Japan)	RNU6B, beta-actin	2−ΔΔCt
J. Wu	2018	China	qRT-PCR (Applied Biosystems, Foster City, CA, USA)	cel-miR-39	2−ΔΔCt
L. Wu	2021	China	qRT-PCR (Applied Biosystems, Foster City, CA, USA)	cel-miR-39	2−ΔΔCt
Q. Wu	2021	China	qRT- PCR (Bio-Rad, Hercules, CA)	U6 or GAPDH	2−ΔΔCt
B. Xiao	2018	China	qRT-PCR (QuantoBio, Beijing, China)	Cel-miR-39	NA
X. Yang	2018	China	qRT–PCR (SYBR Green; Clontech Takara, Otsu, Shiga, Japan)	U6	NA
J. Zang	2019	UK	Real-Time PCR	NA	2−ΔΔCq
M. P. Yavropoulou	2020	Greece	real-time RT-PCR (Qiagen GmbH, Hilden, Germany)	SNORD95	2−ΔCt
C. Zhang	2018	China	TaqMan probe-based qRT-PCR	U6	2−ΔΔCt
H. Zhang	2018	US	qRT-PCR	U6, let-7d and let-7g	2−ΔCt
L. Zhang	2017	China	qRT-PCR (Applied Biosystems, Foster City, CA, USA)	U6	2−ΔΔCt
W. Zhang	2019	China	TaqMan probe-based qRT-PCR (7900 Sequence Detection System; Applied Biosystems)	U6 snRNA	2−ΔΔCt
Y. Zhao	2020	China	qRT-PCR (Total RNA was extracted and purified using the mirVana miRNA Isolation Kit (Ambion, Austin, TX, USA))	miR-16	NA
H. Zhou	2013	China, Maryland	TaqMan RT-PCR (Applied Biosystems, Foster City, CA)	U48	NA
Y. Zhu	2017	China	qRT-PCR	U6	2−ΔCt
Shuyun Li	2022	China	RT-PCR	NA	NA
Mona S. Habieb	2021	Egypt	RT-PCR	RNU6	2−ΔΔCt
Cheuk-Chun Szeto	2022	China	RT-QPCR	RNU48	ΔΔCT
Monjezi, A	2021	Iran	RT-PCR (ABI Step One Plus, Applied Biosystems, USA)	RNA U6	2−ΔΔCt
Izabella Z.A.Pawluczyk	2021	UK	QPCR	miR-191	NA
Kadriye Akpınar	2022	Turkey	PCR	U6	2−∆Ct
			Note: The names of miRNA detection methods are kept as stated in the original article, even though some were identical.		Abbreviation: NA - not applicable
